# Supplementary material for: The novel nematicide chiricanine A suppresses Bursaphelenchus xylophilus pathogenicity in Pinus massoniana by inhibiting Aspergillus and its secondary metabolite, sterigmatocystin
Source: Front Plant Sci. 2023 Nov 8;14:1257744. doi: 10.3389/fpls.2023.1257744 (PMC10663349; doi:10.3389/fpls.2023.1257744)
Supplement: Supplementary file 1 [file DataSheet_1.zip]

Archive with 33 entries (33 files):
- supplementary table S1.xlsx
- supplementary table S10.xlsx
- supplementary table S11.xlsx
- supplementary table S12.xlsx
- supplementary table S13.xlsx
- supplementary table S14.xlsx
- supplementary table S15.xlsx
- supplementary table S16.xlsx
- supplementary table S17.xlsx
- supplementary table S18.xlsx
- supplementary table S19.xlsx
- supplementary table S2.xlsx
- supplementary table S20.xlsx
- supplementary table S21.xlsx
- supplementary table S22.xlsx
- supplementary table S23.xlsx
- supplementary table S24.xlsx
- supplementary table S25.xlsx
- supplementary table S26.xlsx
- supplementary table S27.xlsx
- supplementary table S28.xlsx
- supplementary table S29.xlsx
- supplementary table S3.xlsx
- supplementary table S30.xlsx
- supplementary table S31.xlsx
- Supplementary table S32.xlsx
- supplementary table S4.xlsx
- supplementary table S5.xlsx
- supplementary table S6.xlsx
- supplementary table S7.xlsx
- supplementary table S8.xlsx
- supplementary table S9.xlsx
- Supplementary-Figures.docx
