# Supplementary material for: The novel nematicide chiricanine A suppresses Bursaphelenchus xylophilus pathogenicity in Pinus massoniana by inhibiting Aspergillus and its secondary metabolite, sterigmatocystin
Source: Front Plant Sci. 2023 Nov 8;14:1257744. doi: 10.3389/fpls.2023.1257744 (PMC10663349; doi:10.3389/fpls.2023.1257744)
Supplement: Supplementary file 1 [file DataSheet_1.zip › supplementary table S10.xlsx]

## Sheet: Sheet10
Supplementary table S10.Selective ratio of JPS to different plant samples were plotted, with the P-value for the t test between samples treated with (ST (+)) and without ST(ST(-)) presented in white.
	ST(-)			ST(+)
ST_H	0	-40	-20	100	60	80
ST_M	-20	-20	-40	80	80	60
ST_L	-20	-40	-40	80	60	60
