# Supplementary material for: The novel nematicide chiricanine A suppresses Bursaphelenchus xylophilus pathogenicity in Pinus massoniana by inhibiting Aspergillus and its secondary metabolite, sterigmatocystin
Source: Front Plant Sci. 2023 Nov 8;14:1257744. doi: 10.3389/fpls.2023.1257744 (PMC10663349; doi:10.3389/fpls.2023.1257744)
Supplement: Supplementary file 1 [file DataSheet_1.zip › supplementary table S11.xlsx]

## Sheet: Sheet11
Supplementary table S11.consumption area
	ST(-)	ST(+)
Day 1	266	406
Day 2	626	760
Day 3	759	1051
