# Supplementary material for: The novel nematicide chiricanine A suppresses Bursaphelenchus xylophilus pathogenicity in Pinus massoniana by inhibiting Aspergillus and its secondary metabolite, sterigmatocystin
Source: Front Plant Sci. 2023 Nov 8;14:1257744. doi: 10.3389/fpls.2023.1257744 (PMC10663349; doi:10.3389/fpls.2023.1257744)
Supplement: Supplementary file 1 [file DataSheet_1.zip › supplementary table S14.xlsx]

## Sheet: Sheet14
Supplementary table S14.EG (endo-1,4-β-D-glucanase) activity
ST(-)	ST(+)
15.3487	18.8269
16.0516	19.0754
15.4709	19.9982
