# Supplementary material for: The novel nematicide chiricanine A suppresses Bursaphelenchus xylophilus pathogenicity in Pinus massoniana by inhibiting Aspergillus and its secondary metabolite, sterigmatocystin
Source: Front Plant Sci. 2023 Nov 8;14:1257744. doi: 10.3389/fpls.2023.1257744 (PMC10663349; doi:10.3389/fpls.2023.1257744)
Supplement: Supplementary file 1 [file DataSheet_1.zip › supplementary table S15.xlsx]

## Sheet: Sheet15
Supplementary table S15.CBH (exo-β-1,4-D-glucanase) activity
ST(-)	ST(+)
1.9149	2.2553
1.8956	2.2966
1.8599	2.3068
