# Supplementary material for: The novel nematicide chiricanine A suppresses Bursaphelenchus xylophilus pathogenicity in Pinus massoniana by inhibiting Aspergillus and its secondary metabolite, sterigmatocystin
Source: Front Plant Sci. 2023 Nov 8;14:1257744. doi: 10.3389/fpls.2023.1257744 (PMC10663349; doi:10.3389/fpls.2023.1257744)
Supplement: Supplementary file 1 [file DataSheet_1.zip › supplementary table S16.xlsx]

## Sheet: Sheet16
Supplementary table S16.β-GC (β-glucosidase) activity in the gut of the JPS adults that fed upon plant samples treated with (ST (+)) and without ST(ST(-))
ST(-)	ST(+)
4.8702	7.6226
4.7675	8.0452
5.2217	7.2043
