# Supplementary material for: The novel nematicide chiricanine A suppresses Bursaphelenchus xylophilus pathogenicity in Pinus massoniana by inhibiting Aspergillus and its secondary metabolite, sterigmatocystin
Source: Front Plant Sci. 2023 Nov 8;14:1257744. doi: 10.3389/fpls.2023.1257744 (PMC10663349; doi:10.3389/fpls.2023.1257744)
Supplement: Supplementary file 1 [file DataSheet_1.zip › supplementary table S17.xlsx]

## Sheet: Sheet17
Supplementary table S17.Richness of microbes belonging to the Aspergillus genus
PWN (-)	PWN (+)
111.662	126.08
185.692	114.244
159.595	135.902
