# Supplementary material for: The novel nematicide chiricanine A suppresses Bursaphelenchus xylophilus pathogenicity in Pinus massoniana by inhibiting Aspergillus and its secondary metabolite, sterigmatocystin
Source: Front Plant Sci. 2023 Nov 8;14:1257744. doi: 10.3389/fpls.2023.1257744 (PMC10663349; doi:10.3389/fpls.2023.1257744)
Supplement: Supplementary file 1 [file DataSheet_1.zip › supplementary table S18.xlsx]

## Sheet: Sheet18
Supplementary table S18.Expression level of ST synthesis promoting gene aflR
PWN (-)	PWN (+)
0.910015	11.5917
1.11046	12.5307
0.979522	18.0503
