# Supplementary material for: The novel nematicide chiricanine A suppresses Bursaphelenchus xylophilus pathogenicity in Pinus massoniana by inhibiting Aspergillus and its secondary metabolite, sterigmatocystin
Source: Front Plant Sci. 2023 Nov 8;14:1257744. doi: 10.3389/fpls.2023.1257744 (PMC10663349; doi:10.3389/fpls.2023.1257744)
Supplement: Supplementary file 1 [file DataSheet_1.zip › supplementary table S19.xlsx]

## Sheet: Sheet19
Supplementary table S19. Richness of A. arachidicola and A. sclerotioniger in plant samples before (PWN(-)) and after (PWN(+)), invasion by PWN invasion are plotted. Aspergillus arachidicola, A. sclerotioniger, and inactivated A. arachidicola (-) were co-incubated with sterilized PWN, then inoculated into P. massoniana
	PWN (-)			PWN (+)
A.aculeatus	0	0	0	1.26853	42.3595	7.12194
A.sclerotioniger	0.947473	44.367	14.3699	0	0	0.068378
