# Supplementary material for: The novel nematicide chiricanine A suppresses Bursaphelenchus xylophilus pathogenicity in Pinus massoniana by inhibiting Aspergillus and its secondary metabolite, sterigmatocystin
Source: Front Plant Sci. 2023 Nov 8;14:1257744. doi: 10.3389/fpls.2023.1257744 (PMC10663349; doi:10.3389/fpls.2023.1257744)
Supplement: Supplementary file 1 [file DataSheet_1.zip › supplementary table S2.xlsx]

## Sheet: Sheet2
Supplementary table S2. Relative PWN amount
ST_H	ST_M	ST_L	ST(-)
2.29466	1.76611	1.26213	0.25925
2.35417	1.56358	1.01494	0.243075
2.32772	1.42996	1.05567	0.221772
