# Supplementary material for: The novel nematicide chiricanine A suppresses Bursaphelenchus xylophilus pathogenicity in Pinus massoniana by inhibiting Aspergillus and its secondary metabolite, sterigmatocystin
Source: Front Plant Sci. 2023 Nov 8;14:1257744. doi: 10.3389/fpls.2023.1257744 (PMC10663349; doi:10.3389/fpls.2023.1257744)
Supplement: Supplementary file 1 [file DataSheet_1.zip › supplementary table S20.xlsx]

## Sheet: Sheet20
Supplementary table S20.ST amount
A.aculeatus	A.sclerotioniger	(-)
3.31001	1.23001	0.910015
2.51046	1.10463	1.11046
1.99795	1.07952	0.979522
