# Supplementary material for: The novel nematicide chiricanine A suppresses Bursaphelenchus xylophilus pathogenicity in Pinus massoniana by inhibiting Aspergillus and its secondary metabolite, sterigmatocystin
Source: Front Plant Sci. 2023 Nov 8;14:1257744. doi: 10.3389/fpls.2023.1257744 (PMC10663349; doi:10.3389/fpls.2023.1257744)
Supplement: Supplementary file 1 [file DataSheet_1.zip › supplementary table S23.xlsx]

## Sheet: Sheet23
Supplementary table S23.Richness of Aspergillus fungi highly induced
	Control			Chiricanine A
Aspergillus	1.02593	1.03119	0.942888	0.154249	0.321626	0.273781
