# Supplementary material for: The novel nematicide chiricanine A suppresses Bursaphelenchus xylophilus pathogenicity in Pinus massoniana by inhibiting Aspergillus and its secondary metabolite, sterigmatocystin
Source: Front Plant Sci. 2023 Nov 8;14:1257744. doi: 10.3389/fpls.2023.1257744 (PMC10663349; doi:10.3389/fpls.2023.1257744)
Supplement: Supplementary file 1 [file DataSheet_1.zip › supplementary table S24.xlsx]

## Sheet: Sheet24
Supplementary table S24. aflR expression level in response to PWN invasion were quantified. Relative PWN amount in PWN-carrying P.
	Control			Chiricanine A
AFLR	0.121659	0.137343	0.164158	0.0760785	0.089648	0.073183
