# Supplementary material for: The novel nematicide chiricanine A suppresses Bursaphelenchus xylophilus pathogenicity in Pinus massoniana by inhibiting Aspergillus and its secondary metabolite, sterigmatocystin
Source: Front Plant Sci. 2023 Nov 8;14:1257744. doi: 10.3389/fpls.2023.1257744 (PMC10663349; doi:10.3389/fpls.2023.1257744)
Supplement: Supplementary file 1 [file DataSheet_1.zip › supplementary table S25.xlsx]

## Sheet: Sheet25
Supplementary table S25. Relative PWN amountEmamectin benzoate and chiricanine A)
	Chiricanine A		Emamectin Benzoate		N.C.
0	1	0.24	1	0.56	1	0.45
1	0.26	0.13	0.12	0.05	1.06	0.45
2	0.2	0.16	0.12	0.07	1.09	0.89
4	0.15	0.08	0.1	0.05	1.41	0.66
8	0.16	0.06	0.22	0.09	2.66	0.98
12	0.19	0.11	0.46	0.1
24	0.2	0.03	1.2	0.48
