# Supplementary material for: The novel nematicide chiricanine A suppresses Bursaphelenchus xylophilus pathogenicity in Pinus massoniana by inhibiting Aspergillus and its secondary metabolite, sterigmatocystin
Source: Front Plant Sci. 2023 Nov 8;14:1257744. doi: 10.3389/fpls.2023.1257744 (PMC10663349; doi:10.3389/fpls.2023.1257744)
Supplement: Supplementary file 1 [file DataSheet_1.zip › supplementary table S26.xlsx]

## Sheet: Sheet26
Supplementary table S26. Relative PWN amount (injected with A. arachidicola)
	Chiricanine A		Emamectin Benzoate
0	1	0.24	1	0.56
1	0.24	0.13	0.12	0.05
2	0.16	0.08	0.12	0.07
4	0.15	0.04	0.1	0.05
8	0.11	0.06	0.22	0.09
12	0.34	0.11	0.87	0.4
24	0.79	0.43	2.19	0.48
