# Supplementary material for: The novel nematicide chiricanine A suppresses Bursaphelenchus xylophilus pathogenicity in Pinus massoniana by inhibiting Aspergillus and its secondary metabolite, sterigmatocystin
Source: Front Plant Sci. 2023 Nov 8;14:1257744. doi: 10.3389/fpls.2023.1257744 (PMC10663349; doi:10.3389/fpls.2023.1257744)
Supplement: Supplementary file 1 [file DataSheet_1.zip › supplementary table S28.xlsx]

## Sheet: Sheet28
Supplementary table S28.survival ratio
	1st year			2nd year
Control	83.3333	83.3333	83.3333	71.22	71.22	71.22
Chiricanine A	97.1394	97.751	96.4325	96.2835	93.9701	93.1871
