# Supplementary material for: The novel nematicide chiricanine A suppresses Bursaphelenchus xylophilus pathogenicity in Pinus massoniana by inhibiting Aspergillus and its secondary metabolite, sterigmatocystin
Source: Front Plant Sci. 2023 Nov 8;14:1257744. doi: 10.3389/fpls.2023.1257744 (PMC10663349; doi:10.3389/fpls.2023.1257744)
Supplement: Supplementary file 1 [file DataSheet_1.zip › supplementary table S29.xlsx]

## Sheet: Sheet29
Supplementary table S29.relative PWN amount
	First year			Second year
Control	0.919768	1.02567	1.05457	4.42161	2.5981	3.07964
Chiricanine A	0.475698	0.261003	0.535108	0.188326	0.203558	0.066149
