# Supplementary material for: The novel nematicide chiricanine A suppresses Bursaphelenchus xylophilus pathogenicity in Pinus massoniana by inhibiting Aspergillus and its secondary metabolite, sterigmatocystin
Source: Front Plant Sci. 2023 Nov 8;14:1257744. doi: 10.3389/fpls.2023.1257744 (PMC10663349; doi:10.3389/fpls.2023.1257744)
Supplement: Supplementary file 1 [file DataSheet_1.zip › supplementary table S30.xlsx]

## Sheet: Sheet30
Supplementary table S30.Richness of I.A.
	First year			Second year
control	1.08263	1.01491	0.902453	1.85727	2.50687	2.27788
Chiricanine A	0.190074	0.225442	0.259693	0.117412	0.137441	0.112727
