# Supplementary material for: The novel nematicide chiricanine A suppresses Bursaphelenchus xylophilus pathogenicity in Pinus massoniana by inhibiting Aspergillus and its secondary metabolite, sterigmatocystin
Source: Front Plant Sci. 2023 Nov 8;14:1257744. doi: 10.3389/fpls.2023.1257744 (PMC10663349; doi:10.3389/fpls.2023.1257744)
Supplement: Supplementary file 1 [file DataSheet_1.zip › supplementary table S31.xlsx]

## Sheet: Sheet31
Supplementary table S31.Relative aftR level
	First year			Second year
control	0.814822	0.992277	1.1929	0.0216257	0.0291894	0.0265231
Chiricanine A	0.519271	0.563265	0.314641	0.00136712	0.00160033	0.00131256
