# Supplementary material for: The novel nematicide chiricanine A suppresses Bursaphelenchus xylophilus pathogenicity in Pinus massoniana by inhibiting Aspergillus and its secondary metabolite, sterigmatocystin
Source: Front Plant Sci. 2023 Nov 8;14:1257744. doi: 10.3389/fpls.2023.1257744 (PMC10663349; doi:10.3389/fpls.2023.1257744)
Supplement: Supplementary file 1 [file DataSheet_1.zip › Supplementary table S32.xlsx]

## Sheet: Sheet1
Supplementary table S32. Specific primers
	forward primer (5′ -3′)	reverse primer (5′ -3′)
PST	AACGTCATTTCTAGCCGCCA	TCAGCCCTACAAACCCCTCT
c60547.graph_c0	TAAATTCCAAGTGCCCCGCA	ACCGTGATACACATTTCAGA
c64867.graph_c0	AAATCGTGTGTGTCCCTGCA	GGTTGCAATGATAACGGCCC
c68789.graph_c0	CGCCCGAATCTCTGCACTTA	TCGATGGTCTTGGTGATGGC
c81022.graph_c0	TTGGCTGTACAGATTCCCGT	ACCTATGGATGTCTGCTCCA
c82953.graph_c0	ACTGTTAACCTGGCTCACGG	CTACGCAAATTCACCGCCAC
PWN-specific primers	TTGCATTCTACGGCCAGTCC	ACTGACTTTCGATGGCTCCG
aflR	ATTGGCGTTGAGAGG	AGGAGGGACGAGAGA
