# Supplementary material for: The novel nematicide chiricanine A suppresses Bursaphelenchus xylophilus pathogenicity in Pinus massoniana by inhibiting Aspergillus and its secondary metabolite, sterigmatocystin
Source: Front Plant Sci. 2023 Nov 8;14:1257744. doi: 10.3389/fpls.2023.1257744 (PMC10663349; doi:10.3389/fpls.2023.1257744)
Supplement: Supplementary file 1 [file DataSheet_1.zip › supplementary table S4.xlsx]

## Sheet: Sheet4
Supplementary table S4. Rate of ROS production(U/g)
ST_H	ST_M	ST_L	ST(-)
17044.5	21223.5	23372.6	25997.8
16536.7	22246.1	22740.9	25875.5
16753.3	21126.3	23022.4	26221.1
