# Supplementary material for: The novel nematicide chiricanine A suppresses Bursaphelenchus xylophilus pathogenicity in Pinus massoniana by inhibiting Aspergillus and its secondary metabolite, sterigmatocystin
Source: Front Plant Sci. 2023 Nov 8;14:1257744. doi: 10.3389/fpls.2023.1257744 (PMC10663349; doi:10.3389/fpls.2023.1257744)
Supplement: Supplementary file 1 [file DataSheet_1.zip › supplementary table S5.xlsx]

## Sheet: Sheet5
Supplementary table S5. rate of H2O2 production(U/g）
ST_H	ST_M	ST_L	ST(-)
9.96162	10.679	13.295	15.548
9.10347	10.1474	13.944	15.1734
9.25009	11.0978	13.5821	15.7123
