# Supplementary material for: The novel nematicide chiricanine A suppresses Bursaphelenchus xylophilus pathogenicity in Pinus massoniana by inhibiting Aspergillus and its secondary metabolite, sterigmatocystin
Source: Front Plant Sci. 2023 Nov 8;14:1257744. doi: 10.3389/fpls.2023.1257744 (PMC10663349; doi:10.3389/fpls.2023.1257744)
Supplement: Supplementary file 1 [file DataSheet_1.zip › supplementary table S7.xlsx]

## Sheet: Sheet7
Supplementary table S7.Statistics of Pathway Enrichment
	ST_H VS ST(-)	ST_M VS ST(-)	ST_L VS ST(-)
Alanine	2	2	1
Arachidonic acid metabolism	9	8	8
Arginine biosynthesis	3	3	1
Caffeine metabolism	1	1	1
Flavonoid biosynthesis	7	6	6
Linoleic acid metabolism	3	2	1
Nitrogen metabolism	1	1	1
Nucleotide metabolism	4	3	5
Phenylpropanoid biosynthesis	6	4	3
Stilbenoid	3	1	1
Valine	2	1	1
