# Supplementary material for: The novel nematicide chiricanine A suppresses Bursaphelenchus xylophilus pathogenicity in Pinus massoniana by inhibiting Aspergillus and its secondary metabolite, sterigmatocystin
Source: Front Plant Sci. 2023 Nov 8;14:1257744. doi: 10.3389/fpls.2023.1257744 (PMC10663349; doi:10.3389/fpls.2023.1257744)
Supplement: Supplementary file 1 [file DataSheet_1.zip › supplementary table S8.xlsx]

## Sheet: Sheet8
Supplementary table S8.Relative amount of VOC
ST(-)	ST_L	ST_M	ST_H
1.05299	109.524	195.268	218.523
1.20655	100.457	183.225	212.369
0.740461	105.019	167.507	205.108
